# Supplementary material for: Harnessing Odorant Receptor Activation to Suppress Real Malodor
Source: Int J Mol Sci. 2025 Feb 13;26(4):1566. doi: 10.3390/ijms26041566 (PMC11855274; doi:10.3390/ijms26041566)
Supplement: Supplementary file 1 [file ijms-26-01566-s001.zip]

Archive with 1 entries (1 files):
- ijms-3409698-supplementary.pdf
